# Supplementary material for: C-Reactive Protein to Prealbumin Ratio (CPR): A Novel Inflammatory-Nutritional Prognostic Factor for Predicting Cancer-Specific Survival (CSS) and Overall Survival (OS) in Patients with Resectable Esophageal Squamous Cell Carcinoma
Source: J Oncol. 2019 Jul 14;2019:4359103. doi: 10.1155/2019/4359103 (PMC6662452; doi:10.1155/2019/4359103)
Supplement: Supplementary Materials — The data used to support the findings of this study. [file 4359103.f1.xls]

## Sheet: CPR
status(0=survival;1=death)	tumor length (cm)	vessel invasion (0=no;1=yes)	survival time	ALB	age	sex	tumor location (1=upper;2=middle;3=lower)	differention (1=well;2=moderate;3=poor)	TNM stage (1=I;2=II;3=III)	adjuvant therapy(0=no;1=yes)	BMI	CRP	PALB	CPR	CAR
1	4	0	25	36.6	62	1	3	2	3	1	19.8	1.1	147	0.00748299	0.0300546
0	8.5	1	62	45.7	66	1	3	3	2	1	23.4	5	257	0.0194553	0.109409
1	6	0	47	42.7	48	1	2	2	1	0	20.3	7.8	242	0.0322314	0.18267
1	4	1	9	33.8	72	1	3	2	3	1	18.5	13.5	148	0.0912162	0.399408
1	1	0	62	38.9	60	1	3	2	1	0	19.7	9.25	298	0.0310403	0.237789
0	3.2	0	87	42.7	63	0	2	3	2	1	21.3	3.5	251	0.0139442	0.0819672
1	2	1	47	42.7	51	1	3	1	2	0	22.7	5	226	0.0221239	0.117096
0	6	0	84	33.7	70	1	3	2	1	0	16.8	1.5	178	0.00842697	0.0445104
1	3.5	0	7	39	55	1	1	3	3	1	19.8	5	256	0.0195312	0.128205
1	2.5	0	59	41.4	57	1	3	2	2	1	18.7	3.2	242	0.0132231	0.0772947
1	2.5	0	67	40.6	70	0	3	2	1	0	22.3	6.5	179	0.0363128	0.160099
0	6.5	0	73	40.9	55	1	3	3	2	0	21.3	1.7	218	0.00779817	0.0415648
1	3	0	23	36.3	73	0	2	2	2	0	17.9	11.6	126	0.0920635	0.319559
0	5.5	0	94	31.6	48	1	3	2	3	0	18.8	0.3	234	0.00128205	0.00949367
1	7.5	0	21	39.4	67	0	3	1	3	1	19.7	8.33	226	0.0368584	0.211421
1	5	0	5	26.6	58	1	2	3	3	0	16.5	27.3	263	0.103802	1.02632
1	6.2	0	19	42.4	60	1	2	2	2	0	22.5	5	158	0.0316456	0.117925
1	4.2	0	34	43.5	50	1	2	2	3	1	21.6	4.7	288	0.0163194	0.108046
0	0.5	0	86	43	38	1	2	2	1	0	25.3	0.2	248	0.000806452	0.00465116
1	6.7	1	13	34.4	52	1	2	3	2	0	18.4	5	236	0.0211864	0.145349
0	2.6	0	88	52.1	68	0	2	1	2	0	22	0.1	273	0.0003663	0.00191939
1	4	0	57	33.8	38	0	3	2	3	0	21	6.83	185	0.0369189	0.202071
1	3	0	44	44.5	63	0	3	2	1	0	20.2	2.3	276	0.00833333	0.0516854
0	2	0	62	37.1	53	1	2	1	1	0	22.4	1.2	293	0.00409556	0.032345
1	5	0	12	30.4	49	0	2	2	3	1	15.4	30.3	256	0.118359	0.996711
1	2.5	1	28	40.1	61	0	3	2	2	0	21.3	10.55	267	0.0395131	0.263092
1	4.5	0	27	33.5	47	1	2	3	3	0	18.5	23.7	156	0.151923	0.707463
0	2.5	0	71	44.4	54	0	2	2	2	1	21.9	0.2	246	0.000813008	0.0045045
1	6	0	55	36.5	55	1	2	2	1	0	20.2	5	302	0.0165563	0.136986
1	2.5	0	10	49.8	74	1	3	2	2	1	21.2	3.52	258	0.0136434	0.0706827
1	1	0	9	39.6	65	1	2	2	2	0	21.4	5.7	266	0.0214286	0.143939
0	0.8	0	72	52.1	77	1	3	1	1	0	23.8	0.1	178	0.000561798	0.00191939
1	9	1	38	32.1	55	1	2	3	3	0	18.5	70.93	180	0.394056	2.20966
0	6.2	0	71	47.1	65	1	3	3	1	0	19.5	3.5	346	0.0101156	0.07431
1	9	0	9	32.3	70	1	2	3	3	1	18.6	30.1	260	0.115769	0.931889
0	0.5	0	94	37.6	64	1	2	2	1	0	20.1	0.7	285	0.00245614	0.018617
1	4	0	9	39.1	73	1	2	3	3	0	19.9	2.2	302	0.00728477	0.056266
0	1	0	67	46.8	62	1	3	2	1	0	22.6	0.2	290	0.000689655	0.0042735
1	5.8	0	7	45.3	64	1	2	2	2	1	20.2	3.24	214	0.0151402	0.0715232
1	5	0	12	33.7	58	1	2	1	3	0	20.4	7.56	228	0.0331579	0.224332
0	3	0	77	42.3	45	1	3	3	2	0	21.3	5.4	368	0.0146739	0.12766
1	6	0	20	30.4	49	0	2	2	3	1	19.6	20.01	296	0.0676014	0.658224
0	5	0	69	39.4	63	1	3	2	3	1	19.8	1.4	234	0.00598291	0.035533
0	4.5	1	76	42.5	54	1	3	2	2	1	23.3	4.6	412	0.011165	0.108235
1	3.5	1	20	32.3	67	0	3	3	2	0	20.7	6.83	283	0.0241343	0.211455
1	2	0	16	41.5	63	0	3	1	1	0	20.6	4.1	187	0.0219251	0.0987952
0	2	0	62	42.8	61	1	3	1	1	0	22	1.88	358	0.0052514	0.0439252
0	3.7	0	72	43.8	52	0	1	2	1	0	23	3.71	402	0.00922886	0.0847032
1	5.3	0	27	34.8	50	1	3	2	3	1	21	3.45	286	0.0120629	0.0991379
0	1.2	0	64	50.2	51	1	2	3	1	0	24	0.5	271	0.00184502	0.00996016
1	5.5	0	14	37.3	76	1	3	3	2	0	19.7	7.67	167	0.0459281	0.20563
1	5	0	19	40.3	50	1	2	2	3	0	21.3	11	252	0.0436508	0.272953
0	3	0	68	40.2	57	1	3	2	1	0	22.7	1.95	229	0.00851528	0.0485075
1	5	0	17	39.4	49	1	3	2	3	1	17.3	1.83	264	0.00693182	0.0464467
0	4	0	83	41.1	56	1	3	1	2	0	21.3	2.57	302	0.00850993	0.0625304
1	5	1	11	43.9	47	1	2	2	1	0	22.1	10.75	258	0.0416667	0.244875
0	4.5	0	65	49.6	63	1	2	1	2	0	24.8	0.77	296	0.00260135	0.0155242
0	2.7	0	70	41.9	62	1	3	2	3	1	23.8	1.53	274	0.00558394	0.0365155
1	2.3	1	16	33	80	1	3	2	1	0	19.8	3.27	198	0.0165152	0.0990909
0	6.5	0	79	34.3	41	0	1	2	2	0	20.7	5.15	279	0.0184588	0.150146
1	4.3	1	16	36.7	57	1	3	3	3	1	18.3	2.09	288	0.00725694	0.0569482
0	6	0	68	42.1	51	1	2	1	3	1	21.3	2.78	388	0.00716495	0.0660333
0	4.3	1	81	40.9	52	1	3	2	2	0	20.9	12.32	172	0.0716279	0.301222
1	2.7	0	9	34.2	53	1	2	2	1	0	20.4	1.86	156	0.0119231	0.054386
1	1	0	25	41.8	62	0	2	1	1	0	19.2	12.39	198	0.0625758	0.296411
1	5	1	10	44	52	1	3	2	3	1	18.9	8.1	260	0.0311538	0.184091
1	1.3	0	15	35.5	58	1	3	1	1	0	21.1	12.14	208	0.0583654	0.341972
0	3	0	75	37.7	62	1	2	2	1	0	23.2	3.25	244	0.0133197	0.0862069
0	4	0	62	34.5	57	0	2	2	1	0	21.8	1.8	310	0.00580645	0.0521739
1	6	0	6	43.1	70	1	3	2	2	0	19.7	2.62	426	0.00615023	0.0607889
0	6.5	0	77	34.8	64	1	2	2	2	0	20.5	12.76	225	0.0567111	0.366667
0	5.2	0	86	45.9	70	1	2	2	3	1	18.5	4	258	0.0155039	0.087146
1	7.5	0	12	36.5	60	1	2	2	3	1	17.6	2.79	322	0.0086646	0.0764384
1	4.5	0	19	36.1	50	1	3	2	3	0	18.3	72.3	205	0.352683	2.00277
1	5	0	15	42.8	64	1	3	2	3	0	18.4	1.84	188	0.00978723	0.0429907
1	4.8	0	9	41.6	54	1	2	2	1	0	22	0.8	267	0.00299625	0.0192308
1	2	1	34	38	60	1	2	2	2	1	18	5.13	369	0.0139024	0.135
0	2	0	70	38.4	67	1	2	2	1	0	20.2	1.9	308	0.00616883	0.0494792
1	3	1	5	39.7	56	1	2	3	2	0	17.4	11.43	312	0.0366346	0.287909
1	3.3	0	44	44.2	69	1	3	3	3	1	23.4	8.32	215	0.0386977	0.188235
1	3.2	1	55	43.4	54	1	2	2	1	0	21.3	15.06	185	0.0814054	0.347005
0	2	0	68	48.4	58	1	2	2	1	0	18.5	0.7	261	0.00268199	0.0144628
1	5	0	11	33.7	46	1	2	2	2	0	21.9	12.83	209	0.0613876	0.380712
1	7	0	4	34.2	70	1	2	2	3	1	20.2	7.7	172	0.0447674	0.225146
1	7	0	8	39.9	61	1	2	3	3	1	17.5	10.8	393	0.0274809	0.270677
1	8	0	7	35.7	69	1	2	2	3	0	19.5	1.2	294	0.00408163	0.0336134
1	6	0	27	39.5	76	0	3	2	3	0	21.7	4.61	364	0.0126648	0.116709
0	3	0	76	42.8	59	1	3	2	3	1	26.3	2.82	283	0.00996466	0.0658879
1	3	0	66	38.7	62	0	2	3	1	0	21.7	1.65	283	0.00583039	0.0426357
1	3.2	1	17	36.9	57	0	3	2	3	0	18.2	5.73	196	0.0292347	0.155285
1	3.5	1	16	34.6	50	1	2	2	3	0	21.2	13.25	256	0.0517578	0.382948
1	5.5	0	5	47.9	57	1	2	2	2	0	18.6	7.1	217	0.0327189	0.148225
1	4	0	7	50.2	56	1	3	1	3	1	17.5	6.5	322	0.0201863	0.129482
1	4.1	0	37	42.3	55	1	3	2	3	1	20.7	3.9	205	0.0190244	0.0921986
1	4.5	0	60	42.4	57	0	2	2	2	0	22.4	12.35	423	0.0291962	0.291274
1	5	0	20	41.7	54	1	2	2	3	0	19	1.15	223	0.00515695	0.0275779
1	4	0	16	39.7	71	1	3	2	2	0	22.2	20.9	249	0.0839357	0.526448
1	5	0	48	40.7	52	1	3	1	1	0	18.6	2.35	189	0.0124339	0.0577396
0	2	0	77	39.3	59	1	3	2	1	0	20.1	2.68	192	0.0139583	0.0681934
1	3	0	35	39.5	49	0	3	1	1	0	19.9	0.5	306	0.00163399	0.0126582
1	3.4	0	49	36.9	70	1	2	1	2	0	22.6	13.82	147	0.0940136	0.374526
0	2.1	0	65	33.3	56	1	2	2	1	0	18.2	2.25	245	0.00918367	0.0675676
1	3	0	36	43.3	51	1	2	2	1	0	20.4	1.35	320	0.00421875	0.0311778
1	9	1	16	38.4	73	1	2	3	3	1	17.3	2.13	292	0.00729452	0.0554687
1	2	0	46	47.8	58	1	3	1	1	0	21.6	21.14	136	0.155441	0.442259
1	3.7	0	56	33.6	58	1	2	3	1	0	19.8	4	262	0.0152672	0.119048
0	4	0	75	40.5	70	1	1	2	3	0	22.1	3.15	228	0.0138158	0.0777778
1	6	0	31	31.8	44	0	3	2	3	0	18.4	0.69	164	0.00420732	0.0216981
1	4	0	7	33.5	67	1	3	2	3	0	20.3	13.18	204	0.0646078	0.393433
1	5	1	6	34.6	60	1	3	3	3	1	18.6	2.4	242	0.00991736	0.0693642
0	6.5	0	67	41	50	1	1	2	3	1	23.5	6.67	347	0.0192219	0.162683
1	7.5	0	20	32.5	52	1	3	2	2	0	18.7	6.36	214	0.0297196	0.195692
1	6.5	1	10	42.1	54	1	3	2	3	0	18.9	12.4	155	0.08	0.294537
1	4	0	7	40.4	63	0	3	3	3	1	17.6	1.73	133	0.0130075	0.0428218
1	5.2	0	15	32.6	72	1	2	2	2	0	20.3	33.5	167	0.200599	1.02761
1	4.5	0	43	36.7	52	1	3	2	3	0	23.3	13.26	249	0.053253	0.361308
0	0.8	0	69	39.9	59	0	2	2	1	0	21.3	11.95	376	0.0317819	0.299499
1	3.8	0	13	34.7	59	1	3	2	3	1	19.4	8.93	162	0.0551235	0.257349
1	3	1	11	34.7	63	1	3	3	2	0	22	20.1	206	0.0975728	0.579251
1	4	0	42	45.9	65	1	3	2	2	0	23	0.1	257	0.000389105	0.00217865
1	5	0	8	34.9	69	1	3	2	3	0	17.5	7.1	145	0.0489655	0.203438
1	4	0	4	44.4	50	1	3	2	3	1	18.8	3.2	220	0.0145455	0.0720721
0	4	0	74	49.2	51	1	2	1	2	0	21.3	14.76	185	0.0797838	0.3
1	5	0	5	46.7	58	1	2	3	2	0	24.3	0.7	226	0.00309735	0.0149893
1	6	0	42	32.9	70	0	3	2	2	0	20.4	36.78	272	0.135221	1.11793
0	4	0	75	34.9	56	1	2	2	3	0	23.4	9.46	290	0.0326207	0.27106
1	7	1	17	49.8	58	1	3	2	3	1	20.3	3	168	0.0178571	0.060241
1	4.5	0	50	32.7	61	1	3	2	3	1	18.5	5	266	0.018797	0.152905
1	6	0	6	43.8	65	1	3	1	2	0	23.2	3.5	261	0.01341	0.0799087
1	2.3	0	39	50.3	55	1	2	2	1	0	21.3	30.29	273	0.110952	0.602187
1	7.5	0	14	52.4	60	1	1	2	3	1	18.4	43.01	296	0.145304	0.820802
1	5.3	0	47	48.9	74	1	3	3	1	0	22.6	0.7	223	0.00313901	0.0143149
0	6	0	80	44	64	0	3	3	3	0	24.3	12.17	237	0.0513502	0.276591
1	4	0	14	50.2	61	1	2	2	3	1	22.1	5	188	0.0265957	0.0996016
0	2.6	0	70	46.8	62	1	2	1	2	0	24.8	2.98	264	0.0112879	0.0636752
0	4.2	0	69	47.3	56	1	2	2	1	0	20.7	4.25	230	0.0184783	0.089852
1	3	0	54	47.9	64	1	3	3	1	0	20.6	5	306	0.0163399	0.104384
1	3.5	0	23	46.3	69	1	3	2	2	0	21.6	4.5	361	0.0124654	0.0971922
1	3.8	0	19	50.2	61	1	3	2	1	0	19.2	6.1	220	0.0277273	0.121514
0	3.8	1	78	47.9	63	1	2	2	3	1	19.5	0.1	227	0.000440529	0.00208768
1	10	0	6	47.3	47	0	3	1	3	0	21.6	5.6	190	0.0294737	0.118393
1	4.7	0	14	49.3	60	1	3	3	3	1	20.4	5.5	231	0.0238095	0.111562
1	4	1	14	50.3	57	1	2	3	3	1	22.7	0.1	253	0.000395257	0.00198807
0	5.2	0	73	51.4	58	1	2	3	1	0	21.8	6.7	214	0.0313084	0.13035
1	5	0	10	37.8	71	1	2	2	3	0	21.1	2.05	312	0.00657051	0.0542328
1	5.5	0	8	40.5	53	0	3	2	3	0	23.2	3.38	300	0.0112667	0.0834568
0	1.3	0	65	33.8	74	1	1	2	1	0	20.8	4.87	176	0.0276705	0.144083
1	3	1	27	52.2	57	1	1	2	3	1	23.6	12.72	208	0.0611538	0.243678
1	3.5	0	40	38.2	59	1	2	2	1	0	16.5	3.13	322	0.0097205	0.0819372
1	3.2	0	39	44.1	63	1	1	2	1	0	22.5	0.11	347	0.000317003	0.00249433
1	4	0	24	41.9	67	1	2	2	2	0	21.6	4.19	257	0.0163035	0.1
1	6	0	11	40.6	50	1	2	3	3	1	25	13.92	209	0.0666029	0.342857
1	6	0	36	44.1	65	1	3	2	3	0	18.4	4.5	311	0.0144695	0.102041
0	6	0	78	36.7	50	1	3	2	3	1	22	10.7	340	0.0314706	0.291553
1	5	0	13	50.3	71	0	3	3	2	0	18	13.28	210	0.0632381	0.264016
1	5	1	18	30.5	57	1	2	2	3	1	20.2	8.99	188	0.0478191	0.294754
1	3.5	0	47	44.4	57	1	2	2	2	0	17.4	3.97	219	0.0181279	0.0894144
0	3	0	57	31.1	66	1	3	2	1	0	15.6	2.56	174	0.0147126	0.0823151
1	2.5	0	23	39.3	69	1	3	2	2	0	21.3	8.09	348	0.0232471	0.205852
1	2.2	1	27	42.5	54	1	3	2	3	1	18.5	2.58	223	0.0115695	0.0607059
1	3.5	0	43	43.6	57	0	2	2	3	0	21.9	10.85	277	0.0391697	0.248853
1	4.2	0	27	34.2	62	1	3	2	3	0	16.9	3.45	205	0.0168293	0.100877
1	5	0	17	47.9	58	1	3	2	2	1	21.4	20.2	293	0.068942	0.421712
0	4	0	66	49.6	61	1	2	3	1	0	19.5	0.1	307	0.000325733	0.00201613
0	5.8	0	73	32.9	59	1	3	1	2	0	21.7	2.19	293	0.0074744	0.0665653
1	5	0	6	33.1	73	0	1	3	3	1	16.3	41.56	234	0.177607	1.25559
1	1.5	0	8	44.4	62	1	2	1	2	0	22	0.49	152	0.00322368	0.011036
1	5.2	0	10	45.3	61	0	3	2	3	0	18.7	2.05	142	0.0144366	0.0452539
0	4.7	0	81	33.7	65	1	2	3	3	0	21.2	2.18	255	0.00854902	0.0646884
1	6.5	0	7	46.6	54	1	2	1	3	1	21.4	5	142	0.0352113	0.107296
1	6.2	0	10	34.4	55	1	3	2	2	0	23.8	12.9	208	0.0620192	0.375
1	5.5	0	24	50.2	62	0	3	2	2	0	18.5	30.1	385	0.0781818	0.599602
1	4.5	0	13	32.3	57	1	3	2	2	0	20.3	8.12	252	0.0322222	0.251393
1	1.5	0	26	36.6	65	1	2	2	2	1	18.6	3.08	308	0.01	0.084153
1	7.5	0	45	44.8	62	1	3	2	2	0	17.5	7.17	219	0.0327397	0.160045
1	8	1	13	36.3	56	1	3	2	3	0	20.7	5.56	183	0.0303825	0.153168
1	4.5	0	13	37.1	63	1	3	2	3	0	22.4	3.14	209	0.0150239	0.0846361
1	3.5	0	24	42.3	57	0	2	2	1	0	21	15.69	301	0.0521262	0.370922
1	5.5	0	10	45.5	70	1	2	2	3	1	19.6	2.57	362	0.00709945	0.0564835
1	5.3	0	55	43.7	56	1	2	2	2	0	20.6	6.33	168	0.0376786	0.144851
1	3.1	0	57	38.6	43	1	2	1	2	0	20.1	14.06	210	0.0669524	0.364249
0	1.2	0	77	43.6	56	0	2	2	1	0	19.9	10.5	309	0.0339806	0.240826
0	4.5	0	64	50.2	66	1	2	1	2	0	17.5	1.52	223	0.00681614	0.0302789
1	7.2	0	12	39.9	61	1	2	2	2	0	16.8	5	348	0.0143678	0.125313
0	3	0	65	40	63	0	2	2	1	0	20.4	0.1	391	0.000255754	0.0025
0	3	0	76	32.6	73	1	2	2	1	0	19.7	3.15	210	0.015	0.0966258
1	5	0	21	50	64	1	2	2	3	1	19.6	0.7	234	0.00299145	0.014
1	4	0	13	31.8	65	1	3	3	2	0	20.8	6.07	307	0.019772	0.190881
1	4	0	71	32.3	55	1	3	1	2	0	18.7	87.2	356	0.244944	2.69969
0	3.5	0	67	36.7	60	1	1	3	2	0	21.3	8.83	297	0.0297306	0.240599
1	13.5	0	9	39.3	41	1	2	1	2	0	18.6	2.64	166	0.0159036	0.0671756
0	4.5	0	73	42	62	0	2	2	1	0	24.6	13.83	242	0.0571488	0.329286
1	5	0	22	39.9	44	1	2	1	2	0	17.8	15.77	281	0.056121	0.395238
1	1.5	0	23	41.7	56	1	1	2	2	0	20.3	2.66	208	0.0127885	0.063789
1	2.7	0	48	41.7	52	1	2	1	2	0	18.4	12.68	190	0.0667368	0.304077
1	4	1	65	34.3	56	1	2	2	3	1	22.1	13.19	163	0.0809202	0.384548
1	3.5	0	15	34.2	61	0	2	2	3	0	20.3	22.15	220	0.100682	0.647661
0	5	1	66	40.2	52	1	2	1	2	0	20	2.74	227	0.0120705	0.0681592
0	3.5	0	79	37.6	49	1	2	2	2	0	23.5	1.94	318	0.00610063	0.0515957
1	7	0	12	44.1	61	1	2	3	1	0	18.7	1.59	253	0.00628458	0.0360544
1	5.5	1	13	39.8	67	1	2	2	3	1	18.9	12.26	217	0.0564977	0.30804
1	5.5	1	4	38	76	1	3	2	3	0	19.6	4.5	332	0.0135542	0.118421
0	3.8	0	65	40.7	56	0	3	2	2	1	20.3	5	364	0.0137363	0.12285
1	3	0	21	44.1	45	1	2	2	2	0	17.9	15	261	0.0574713	0.340136
1	4	0	28	44.1	52	1	2	2	2	0	18.7	2.83	223	0.0126906	0.0641723
1	3	0	11	47.8	58	1	3	3	2	0	19.6	3.96	312	0.0126923	0.0828452
1	5.5	0	28	41.7	60	1	2	1	3	0	22	2.52	307	0.00820847	0.0604317
0	4	1	75	36.3	78	1	3	2	3	1	20.1	10.67	339	0.0314749	0.293939
1	4.5	0	4	37.3	77	0	2	1	3	0	18.3	13.48	228	0.0591228	0.361394
1	3.5	0	4	39.1	57	1	2	2	3	0	24	2.07	248	0.00834677	0.0529412
1	4	0	34	38.9	68	1	3	2	2	0	19.7	1.59	319	0.00498433	0.040874
1	2.5	0	32	39.2	63	1	2	2	3	1	20.3	13.1	216	0.0606481	0.334184
1	4	0	64	41.2	54	0	3	2	3	1	19.8	0.92	207	0.00444444	0.0223301
1	4.5	0	5	40.8	68	1	2	3	3	0	18.5	2.88	238	0.0121008	0.0705882
1	4	0	20	39.3	57	1	3	3	2	0	19.7	22.07	198	0.111465	0.561578
1	3	0	21	38.4	57	0	3	2	3	1	18.5	12.4	230	0.053913	0.322917
1	3.5	0	24	39.2	59	1	3	2	3	0	19.7	2.04	337	0.00605341	0.0520408
0	5	0	85	35.6	61	1	2	2	2	1	21.3	0.26	386	0.000673575	0.00730337
1	3	0	29	44.1	58	1	3	2	3	0	22.7	16.42	217	0.0756682	0.372336
1	7	1	8	42.3	71	0	3	2	3	1	17.3	21.85	253	0.0863636	0.516548
0	4.5	0	73	41	62	1	3	2	1	0	24.3	0.7	348	0.00201149	0.0170732
1	8	0	23	34.5	54	1	3	2	3	1	22.1	5	293	0.0170648	0.144928
0	4.5	0	64	37.6	65	0	2	2	2	0	17.5	5	371	0.0134771	0.132979
1	5	0	41	34.7	59	1	3	3	1	0	20.7	5	212	0.0235849	0.144092
1	4.5	0	8	34.3	72	1	3	3	3	1	19.8	14.5	243	0.0596708	0.422741
1	10	0	9	48.3	60	0	3	2	3	1	18.7	0.2	336	0.000595238	0.00414079
1	3.5	0	16	33.3	54	1	2	3	3	1	18.4	70.2	258	0.272093	2.10811
1	3	0	25	37.9	60	1	2	3	1	0	16.9	2.12	185	0.0114595	0.0559367
1	5	0	30	51.2	65	1	3	2	3	1	17.9	3.57	193	0.0184974	0.0697266
1	3	0	8	49.4	60	1	3	2	3	1	19.6	15	176	0.0852273	0.303644
1	4	0	18	43	69	1	2	2	3	0	19.2	5	268	0.0186567	0.116279
1	5	0	15	44.2	49	0	3	2	3	0	18.9	5	229	0.0218341	0.113122
1	4.5	1	19	48.4	54	1	3	2	3	1	21.1	2.09	305	0.00685246	0.0431818
1	6	0	7	47.1	63	1	3	3	3	0	18.9	25.97	208	0.124856	0.55138
1	4.5	0	46	40.8	63	1	2	3	3	1	22.5	1.31	338	0.00387574	0.0321078
1	3	0	56	44.8	58	1	2	2	3	0	19.7	3.96	316	0.0125316	0.0883929
0	5	0	68	33.2	65	1	3	2	2	0	24.6	8.9	377	0.0236074	0.268072
1	0.5	0	20	40.7	57	0	2	1	1	0	22.5	35.3	272	0.129779	0.867322
0	3	0	67	43	48	1	3	2	2	0	21.6	3.3	382	0.00863874	0.0767442
0	5.5	0	75	38.1	50	1	2	2	2	0	25.3	5	341	0.0146628	0.131234
1	2.5	1	10	36.1	56	1	3	2	3	1	25.3	12	253	0.0474308	0.33241
0	1.9	0	67	36.7	61	0	2	3	1	0	22	9.25	205	0.045122	0.252044
0	2.2	0	63	38.6	54	1	2	2	2	1	18	7.34	352	0.0208523	0.190155
1	5	0	28	33.7	47	1	2	2	3	0	20.2	11.4	214	0.053271	0.338279
1	5	0	6	37.9	57	1	3	2	3	1	17.4	2.5	327	0.00764526	0.0659631
0	3	0	72	42.4	69	1	1	2	1	0	23.5	5	359	0.0139276	0.117925
1	4	0	14	39.2	54	1	3	2	3	0	18.7	5	222	0.0225225	0.127551
0	1.5	0	71	45.2	65	1	2	2	1	0	21.7	4.41	203	0.0217241	0.0975664
1	1.2	0	53	40.9	55	0	2	2	1	0	21.9	0.1	336	0.000297619	0.00244499
1	5	0	64	39.9	49	1	3	2	3	1	20.2	107.34	215	0.499256	2.69023
0	1	0	73	48.4	60	1	2	2	1	0	17.5	4.31	355	0.0121408	0.0890496
0	6	0	68	51.2	60	1	3	2	3	1	19.5	3.89	392	0.00992347	0.0759766
0	3.5	0	76	35.5	57	1	3	2	3	1	21.7	3.35	236	0.0141949	0.0943662
0	7.5	0	87	45	57	1	3	1	3	0	16.3	4.16	276	0.0150725	0.0924444
0	6.5	0	68	43.09	55	0	3	2	2	0	18.7	15.37	294	0.0522789	0.356695
1	4.8	1	44	37.1	47	1	2	2	3	1	18.4	8.33	188	0.0443085	0.224528
1	9	1	42	41.1	50	1	3	2	3	1	17.7	2.78	204	0.0136275	0.0676399
1	4.2	1	2	44.4	52	1	3	2	2	0	21.4	8.86	220	0.0402727	0.19955
0	5	0	73	48.4	77	0	3	2	2	1	18.9	0.1	347	0.000288184	0.00206612
0	6.5	0	90	46.4	54	1	2	2	2	0	18.5	7.74	380	0.0203684	0.16681
0	5.5	1	83	30.6	66	1	2	2	3	1	22.7	3.76	217	0.0173272	0.122876
1	2.5	0	32	41.9	57	1	3	2	3	0	18.6	0.1	231	0.0004329	0.00238663
0	6.5	0	85	33.6	69	1	3	3	3	1	17.5	4.68	290	0.0161379	0.139286
0	3.3	0	76	39.8	56	0	3	2	1	0	20.7	3.3	365	0.0090411	0.0829146
0	1.5	0	73	41.2	54	1	3	3	1	0	22.4	4.5	280	0.0160714	0.109223
1	6.2	0	31	36.4	39	1	2	2	1	0	16.8	43.2	227	0.190308	1.18681
0	4	0	72	38.9	65	1	2	2	2	1	22.2	7.9	320	0.0246875	0.203085
0	2.5	0	76	45	54	0	2	2	2	1	20.6	1.72	358	0.00480447	0.0382222
0	0.5	0	85	36.7	53	1	3	1	1	0	20.1	0.1	226	0.000442478	0.0027248
1	6	0	20	40.4	67	1	3	1	2	0	19.9	0.1	309	0.000323625	0.00247525
1	4.5	0	20	41.1	60	0	3	1	1	0	22.6	57.2	261	0.219157	1.39173
1	6	0	68	37.4	52	0	1	2	1	0	20.2	30.72	187	0.164278	0.82139
1	2	0	78	35.6	51	1	2	2	1	0	20.4	10.5	303	0.0346535	0.294944
1	4.5	0	11	37.5	51	1	2	3	3	1	18.9	2.67	219	0.0121918	0.0712
1	3.5	0	11	47.5	64	0	2	2	3	1	19.6	0.1	182	0.000549451	0.00210526
1	3.5	0	30	47.1	50	1	2	2	3	0	19.8	12.22	176	0.0694318	0.259448
1	4.5	0	30	42	54	1	3	2	2	0	20.2	5	230	0.0217391	0.119048
1	2	0	21	42.3	62	1	3	2	2	0	21.3	16.7	206	0.081068	0.394799
1	3	0	7	37.4	68	0	2	3	2	0	22.5	5	313	0.0159744	0.13369
1	5	0	35	36.5	65	1	3	1	2	0	24.6	1.6	224	0.00714286	0.0438356
1	4.5	0	7	40.1	55	1	2	2	1	0	20.9	3.51	196	0.0179082	0.0875312
0	4.5	0	68	37.6	59	1	2	2	3	1	24.1	7.1	234	0.0303419	0.18883
0	4	0	74	41.1	39	1	2	1	1	0	18.4	0.2	336	0.000595238	0.00486618
1	4	0	20	42.6	63	1	2	2	3	1	22.1	23.4	208	0.1125	0.549296
0	5	0	82	37.3	69	0	3	3	3	1	20.3	5	344	0.0145349	0.134048
0	5	0	73	41.2	63	1	3	2	2	0	19.3	5	320	0.015625	0.121359
1	9	1	12	34.9	55	0	3	2	3	0	23.5	7.3	212	0.034434	0.209169
0	5.5	0	90	29.8	56	1	2	3	2	1	20.7	2.4	187	0.0128342	0.0805369
1	8	0	5	35.9	64	1	2	3	2	0	18.9	35.8	243	0.147325	0.997214
1	5.5	0	42	38.5	55	1	2	3	3	1	17.6	4.5	202	0.0222772	0.116883
1	5.5	1	8	40.5	65	1	1	3	3	0	20.3	14.5	312	0.0464744	0.358025
0	7.5	0	83	46.3	57	1	2	1	1	0	23.3	4.5	337	0.0133531	0.0971922
1	3	1	14	40.2	50	1	3	2	3	0	20.7	4.5	408	0.0110294	0.11194
1	0.6	0	21	41.4	60	1	3	2	1	0	20.6	27.8	251	0.110757	0.671498
0	2.5	0	67	40.1	62	0	3	2	1	0	22	4.4	338	0.0130178	0.109726
0	3.5	0	76	46.2	56	0	3	2	2	0	23	2.17	346	0.00627168	0.0469697
1	6.5	1	22	39.2	36	1	1	3	2	0	21	4.6	216	0.0212963	0.117347
0	4	1	66	43.3	68	0	2	2	2	1	24	11.4	220	0.0518182	0.263279
1	4	1	32	45.5	54	1	2	2	2	0	19.7	14.2	186	0.0763441	0.312088
1	3	0	32	35.1	59	1	3	2	1	0	15.2	0.1	330	0.00030303	0.002849
1	3.6	0	32	36.8	58	0	3	2	2	0	20.2	1.3	379	0.00343008	0.0353261
1	3	0	32	32.7	65	1	3	2	1	0	19.6	10.92	216	0.0505556	0.333945
0	0.5	0	65	49.8	55	1	3	1	1	0	22.1	1.7	391	0.00434783	0.0341365
1	5	0	22	48.6	61	1	3	1	2	0	18.7	3.1	277	0.0111913	0.063786
0	2	0	61	41.5	50	0	3	3	1	0	21.9	1.7	352	0.00482955	0.0409639
1	9.5	1	43	30.1	58	0	2	2	3	1	20.2	14.5	227	0.0638767	0.481728
1	3	0	42	39.7	41	0	2	2	2	0	20.2	13.7	216	0.0634259	0.345088
0	2.5	0	62	49.4	61	1	3	2	1	0	23.5	3.47	329	0.0105471	0.0702429
1	3.2	1	23	43	65	1	2	2	2	0	19.7	3.2	310	0.0103226	0.0744186
1	4	0	14	44.2	54	1	2	2	2	0	18.7	17.9	255	0.0701961	0.404977
1	5	0	13	48.4	56	1	2	3	2	0	23.4	21.72	260	0.0835385	0.44876
0	5.2	0	69	47.1	55	0	3	2	2	0	24.7	0.1	345	0.000289855	0.00212314
0	5	1	67	40.8	62	1	2	2	3	1	20.5	3.1	382	0.00811518	0.0759804
1	3	0	45	44.8	65	1	3	2	2	0	23.1	27.52	251	0.109641	0.614286
0	3	0	72	33.2	72	1	3	2	3	1	19.8	2.75	309	0.00889968	0.0828313
1	7.5	1	39	40.7	71	1	2	2	3	0	18.9	10.9	170	0.0641176	0.267813
0	3.7	1	84	43	57	1	3	2	1	1	21.3	6.12	266	0.0230075	0.142326
1	6	1	39	38.1	62	0	2	2	3	0	19.3	0.1	371	0.000269542	0.00262467
0	3.7	0	85	33.7	52	1	2	2	3	0	21.7	2.1	344	0.00610465	0.0623145
1	5	0	66	39	52	1	2	2	2	1	22.3	5	267	0.0187266	0.128205
1	4.5	0	38	41.4	67	1	3	2	3	0	19.5	12.3	208	0.0591346	0.297101
0	5	0	85	40.6	58	1	3	3	1	0	20.2	3.5	201	0.0174129	0.0862069
1	4.8	0	45	40.9	52	1	1	2	1	0	21.4	11.6	337	0.0344214	0.283619
1	6	0	47	36.3	48	1	2	2	3	0	20.3	0.1	329	0.000303951	0.00275482
1	4	1	9	31.6	72	0	3	2	3	1	18.5	5.1	233	0.0218884	0.161392
1	1	0	62	39.4	60	1	3	2	1	0	19.7	0.62	267	0.0023221	0.015736
0	3.2	0	87	42.4	63	1	2	3	2	1	21.3	1.3	291	0.00446735	0.0306604
1	2	1	47	43.5	51	1	3	1	2	0	22.7	7.42	392	0.0189286	0.170575
0	6	0	84	43	70	0	3	2	1	0	16.8	1.5	373	0.00402145	0.0348837
1	3.5	0	7	37.8	55	0	1	3	3	1	19.8	11.2	175	0.064	0.296296
1	4.2	0	34	35.6	50	1	2	2	3	1	21.6	22.35	230	0.0971739	0.627809
0	0.5	0	86	41	38	1	2	2	1	0	25.3	2.5	189	0.0132275	0.0609756
1	6.7	1	13	35.6	52	1	2	3	2	0	18.4	4.31	233	0.0184979	0.121067
0	2.6	0	88	42.5	68	0	2	1	2	0	22	0.28	258	0.00108527	0.00658824
1	4	0	57	39.8	38	1	3	2	3	0	21	3.4	315	0.0107937	0.0854271
0	2.5	0	62	43.5	61	1	3	2	1	0	23.5	5	210	0.0238095	0.114943
1	3.2	1	23	34.6	65	0	2	2	2	0	19.7	11.28	275	0.0410182	0.326012
1	4	0	14	35.1	54	1	2	2	3	0	18.7	13.45	262	0.0513359	0.383191
1	5	0	13	33.6	56	1	2	3	2	0	23.4	6.27	175	0.0358286	0.186607
1	2	0	21	34.9	62	1	3	2	3	0	21.3	5.89	182	0.0323626	0.168768
1	3	0	17	31.8	68	0	2	3	2	0	22.5	11.7	253	0.0462451	0.367925
0	2.5	0	65	40.7	65	1	3	1	2	0	24.6	0.1	335	0.000298507	0.002457
1	4.5	0	7	32.6	55	1	2	2	1	0	20.9	7.21	264	0.0273106	0.221166
1	4	0	14	34.5	54	0	2	2	2	0	18.7	5.1	218	0.0233945	0.147826
1	5	0	13	37.6	56	1	2	3	2	0	23.4	4.68	326	0.0143558	0.124468
0	5.2	0	69	42.8	55	1	3	2	2	0	24.7	0.23	272	0.000845588	0.00537383
